# Supplementary material for: Effects of physical activity on fundamental motor skills and body composition in children and adolescents with intellectual and developmental disabilities: a systematic review and meta-analysis
Source: PeerJ. 2026 Apr 1;14:e20946. doi: 10.7717/peerj.20946 (PMC13050218; doi:10.7717/peerj.20946)
Supplement: Supplemental Information 4 [file peerj-14-20946-s004.r]

# Install and load the 'meta' package for meta-analysis
install.packages("meta")
library(meta) 

# Import dataset from CSV file (modify path for your system)
data <- read.csv("C:/Users/HP/OneDrive - MSFT/桌面/a3.csv")

# Create meta-analysis object for continuous outcomes
# Arguments:
#   En = Experimental group sample size
#   Emean = Experimental group mean
#   Esd = Experimental group standard deviation
#   Cn = Control group sample size
#   Cmean = Control group mean
#   Csd = Control group standard deviation
#   data = Input dataset
#   sm = Summary measure ("SMD" = Standardized Mean Difference)
#   studlab = Study labels (combining study name and year)
m1 <- metacont(En, Emean, Esd, Cn, Cmean, Csd,
               data = data,
               sm = "SMD",
               studlab = paste(study, year))

# Generate basic forest plot without prediction interval
forest(m1)

# Generate forest plot with prediction interval (red dashed line)
forest(m1, 
       prediction = TRUE,   # Include prediction interval
       col.predict = "red") # Color for prediction interval

# Subgroup Analysis --------------------------------------------------------
# Perform subgroup analysis by 'outcome' variable
# The 'byvar' argument specifies the grouping variable
m1_subgroup <- metacont(En, Emean, Esd, Cn, Cmean, Csd,
                        data = data,
                        sm = "SMD",
                        byvar = outcome,  # Subgroup variable
                        studlab = paste(study, year))

# Generate subgroup forest plot with prediction interval
forest(m1_subgroup,
       prediction = TRUE,    # Show prediction interval
       col.predict = "red",  # Prediction interval color
