# Supplementary material for: Effects of physical activity on fundamental motor skills and body composition in children and adolescents with intellectual and developmental disabilities: a systematic review and meta-analysis
Source: PeerJ. 2026 Apr 1;14:e20946. doi: 10.7717/peerj.20946 (PMC13050218; doi:10.7717/peerj.20946)
Supplement: Supplemental Information 5 [file peerj-14-20946-s005.xls]

## Sheet: a3
study	year	Emean	Esd	En	Cmean	Csd	Cn
Al-Nemr	2024	5.55	3.05	20	2.3	2.94	20
Arabi	2019	16.1	5.57	15	0.78	7.58	15
Ashori	2018	9.55	7.07	18	2.33	6.28	18
Bremer	2014	5.4	13.05	5	0.34	6.59	3
Castano	2023	11.2	6.75	10	0.8	6.13	10
Greco	2020	5.4	1.15	12	0.2	1.55	12
Hassani	2022	20.67	4.42	10	7.22	3.65	9
Hsu	2021	3.89	4.71	27	1.77	6.08	27
Kaplanova 2022	2022	30.7	21.41	10	4.3	17.92	10
Kashi	2023	9.55	7.07	18	2.33	6.28	18
Lau	2020	3.51	15.13	121	1.34	14.14	73
Pan	2016	10.36	9.37	11	1.34	7.54	11
Pourmohamadreza-Tajrishi	2022	6.74	2.55	15	0.74	2.72	15
Raghupathy	2021	30.47	12.25	18	11.06	19.23	18
Regaieg	2020	4.87	7.45	18	0.33	3.67	17
Regaieg	2021	6.5	7.56	12	0.25	3.2	12
Wu	2025	20.25	6.72	20	12.15	7.98	20
Zhang	2022	12.55	9.43	24	3.97	15.52	18

## Sheet: a4
study	year	Emean	Esd	En	Cmean	Csd	Cn	outcome
Arabi	2019	9.9	4.24	15	-0.44	5.71	15	LS
Bremer	2014	11.4	17.13	5	3.66	10.87	4	LS
Kaplanova	2022	15.9	11.01	10	0.3	10.01	10	LS
Marzouki	2022	4.5	2.65	10	0.2	2.3	10	LS
Raghupathy	2021	11.12	5.88	18	4.36	6.38	18	LS
Regaieg	2020	7.6	8.11	18	2.1	6.7	17	LS
Regaieg	2021	6.16	6.57	12	2.17	4.03	12	LS
Wu	2025	9.85	3.16	20	6.15	3.12	20	LS
Arabi	2019	6.5	4.28	15	0.76	15.26	15	OS
Bremer	2014	7.2	6.57	5	1	7.89	4	OS
Marzouki	2022	8.37	3.29	10	1.2	3.05	10	OS
Raghupathy	2021	6.17	4.45	18	3.53	10.27	18	OS
Regaieg	2020	8.5	6.51	18	2.4	5.46	17	OS
Regaieg	2021	8.09	6.66	12	0.59	3.22	12	OS
Wu	2025	9.9	3.65	20	6.25	3.86	20	OS

## Sheet: a5
study	year	Emean	Esd	En	Cmean	Csd	Cn	outcome
Regaieg	2020	30.47	12.25	18	11.06	19.23	18	G
Regaieg	2021	4.87	7.45	18	0.33	3.67	17	G
Wu	2025	20.25	6.72	20	12.15	7.98	20	G
Arabi	2019	16.1	5.57	15	0.78	7.58	15	MS
Ashori	2018	10.38	5.42	13	1.19	5.39	13	MS
Casta?o	2023	11.2	6.75	10	0.8	6.13	10	MS
Greco	2020	5.4	1.15	12	0.1	1.55	12	MS
Hassani	2022	20.67	4.42	10	7.22	3.65	9	MS
Kaplanova	2022	30.7	21.41	10	4.3	17.92	10	MS
Pan	2016	10.36	9.37	11	1.34	7.54	11	MS
Zhang	2022	12.55	9.43	24	3.97	15.52	18	MS
Hsu	2021	3.89	4.71	27	1.77	6.08	27	S
Pourmohamadreza-Tajrishi	2022	6.74	2.55	15	0.74	2.72	15	S
Raghupathy	2021	30.47	12.25	18	11.06	19.23	18	S
Al-Nemr	2024	5.55	3.05	20	2.3	2.94	20	S
Karakas	2024	36	31.42	10	-3.27	32.59	11	S

## Sheet: a6
study	year	Emean	Esd	En	Cmean	Csd	Cn	outcome
Ashori	2018	9.55	7.07	18	2.33	6.28	18	BOT
Greco	2020	5.4	1.15	12	0.1	1.55	12	BOT
Hassani	2022	20.67	4.42	10	7.22	3.65	9	BOT
Hsu	2021	3.89	4.71	27	1.77	6.08	27	BOT
Kashi	2023	9.55	7.07	18	2.33	6.28	18	BOT
Pan	2016	10.36	9.37	11	1.34	7.54	11	BOT
Al-Nemr	2024	5.55	3.05	20	2.3	2.94	20	BOT
Karaka?	2024	36	31.42	10	-3.27	32.59	11	BOT
Arabi	2019	16.1	5.57	15	0.78	7.58	15	TGMD
Kaplanova	2022	30.7	21.41	10	4.3	17.92	10	TGMD
Raghupathy	2021	30.47	12.25	18	11.06	19.23	18	TGMD
Zhang	2022	12.55	9.43	24	3.97	15.52	18	TGMD
Wu	2025	9.9	3.65	20	6.25	3.86	20	TGMD

## Sheet: a7
study	year	Emean	Esd	En	Cmean	Csd	Cn	outcome
Boer	2013	-0.7	4.7	17	0	3.06	14	cardiovascular training
Lin	2012	-2.3	7.62	46	0.6	6.64	46	cardiovascular training
Lin	2023	-0.21	5.08	17	-0.32	4.48	17	cardiovascular training
Naczk	2021	-1.1	2.23	11	0.6	2.6	11	cardiovascular training
Rubin	2019	-0.56	1.63	34	0.17	3.67	11	cardiovascular training
Suarez-Villadat	2020	-1.17	434.22	15	0.66	447.48	30	cardiovascular training
Suarez-Villadat	2023	-1.51	3.36	24	0.27	3.56	25	cardiovascular training
Xu	2020	-0.05	2.05	12	0.04	2.24	10	cardiovascular training
Mao	2025	-0.5	2.52	15	0.78	3.74	14	cardiovascular training
Elmahgoub	2011	-1	6.01	15	-0.4	3.24	15	combined training
Kashi	2023	-0.56	4.98	18	0.11	4.32	18	combined training
Kong	2019	-0.2	4.2	17	-0.2	5.15	19	combined training
Wang	2022	-0.41	2.73	15	0.04	2.96	15	combined training
Yu	2022	-0.66	3.84	41	0.68	3.88	29	combined training

## Sheet: a8
study	year	Emean	Esd	En	Cmean	Csd	Cn	outcome
Boer	2013	-3.8	6.95	17	0	7.05	14	cardiovascular training
Naczk	2021	-2.4	4.21	11	1.4	3.4	11	cardiovascular training
Rubin	2019	-0.7	1.65	34	1.7	2.36	11	cardiovascular training
Suarez-Villadat	2020	-5.92	1050.17	15	0.54	945.57	30	cardiovascular training
Suarez-Villadat	2023	-2.24	11.36	24	0.14	9.28	25	cardiovascular training
Wang	2022	-0.24	8.36	15	0.02	6.52	15	combined training

## Sheet: a9
study	year	Emean	Esd	En	Cmean	Csd	Cn	outcome
Boer	2013	-4.3	13.1	17	0.9	8.52	14	cardiovascular training
Suarez-Villadat	2020	-3.59	715.91	15	0.78	660.08	30	cardiovascular training
Suarez-Villadat	2023	-3.83	7.64	24	0.59	9.27	25	cardiovascular training
Elmahgoub	2011	-4	15.35	15	-1	8.94	15	combined training
Kong	2019	-0.8	13.62	17	-1	3.05	19	combined training
Yu	2022	-2.01	10.64	41	1.76	10.7	29	combined training
